# Supplementary material for: Bootstrap aggregation for model selection in the model-free formalism
Source: Magn Reson (Gott). 2021 May 5;2(1):251–64. doi: 10.5194/mr-2-251-2021 (PMC8372780; doi:10.5194/mr-2-251-2021)
Supplement: The supplement related to this article is available online at: https://doi.org/10.5194/mr-2-251-2021-supplement. [file mr-2-251-supplement.zip]

Archive with 2 entries (2 files):
- mr-2-251-2021-supplement-title-page.pdf
- Crawley_Bootstrap_Aggregation.ipynb
